# Supplementary material for: 2,4-Disubstituted pyridine derivatives are effective against intracellular and biofilm-forming tubercle bacilli
Source: Front Pharmacol. 2022 Nov 10;13:1004632. doi: 10.3389/fphar.2022.1004632 (PMC9685343; doi:10.3389/fphar.2022.1004632)
Supplement: Supplementary file 3 [file DataSheet2.xlsx]

## Sheet: NGS-data
	position	mutation	11 (5)/20uM	11 (4) /20uM	11 (6) /20uM	11 (7) /20uM	15 (1) /30uM	15 (2) /30uM	15 (3) /30uM	11 (1) /20uM	11 (2) /20uM	11 (3) /20uM	annotation	gene	description
	55.535	Δ2 bp		1									coding (1873‑1874/2037 nt)	ponA1 →	bifunctional penicillin‑insensitive transglycosylase/penicillin‑sensitive transpeptidase
	225.478	T→C									1	1	Q365R (CAG→CGG)	Rv0193c ←
	333.892	G→C	1	1	1	1							R807G (CGC→GGC)	Rv0278c ←	PE‑PGRS family protein PE_PGRS3
	337.959	A→C	1	1	1	1	?	?	1	1	1	?	I372S (ATC→AGC)	PE_PGRS4 ←	PE‑PGRS family protein PE_PGRS4
	338.02	A→C	1	1	1	1	1	?	1	?	1	?	C352G (TGC→GGC)	PE_PGRS4 ←	PE‑PGRS family protein PE_PGRS4
	338.1	T→C	1	1	1	1							N325S (AAC→AGC)	PE_PGRS4 ←	PE‑PGRS family protein PE_PGRS4
	338.453	A→G	1	1	?	?	1	?	?	?	?	1	A207A (GCT→GCC)	PE_PGRS4 ←	PE‑PGRS family protein PE_PGRS4
	623.472	A→G	1	1	1	1							D227G (GAC→GGC)	PE_PGRS6 →	PE‑PGRS family protein PE_PGRS6
	623.508	C→G	1	1	1	1							A239G (GCC→GGC)	PE_PGRS6 →	PE‑PGRS family protein PE_PGRS6
	672.491	C→G	1	1	1	1							G1142G (GGG→GGC)	PE_PGRS7 ←	PE‑PGRS family protein PE_PGRS7
	776.165	G→T					1						N772K (AAC→AAA)	Rv0676c ←	MmpL5
	779.187	(G)6→5								1			coding (198/498 nt)	Rv0678 →	MmpR5
	779.273	T→C		1									L95S (TTG→TCG)	Rv0678 →	MmpR5
	779.294	Δ1 bp	1										coding (305/498 nt)	Rv0678 →	MmpR5
	779.326	G→A			1	1							E113K (GAA→AAA)	Rv0678 →	MmpR5
	779.389	T→C									1	1	coding (400/498 nt)	Rv0678 →	MmpR5
	836.272	A→G	1	1	1	1							E191G (GAG→GGG)	PE_PGRS9 →	PE‑PGRS family protein PE_PGRS9
	836.291	A→G	1	1	1	1							G197G (GGA→GGG)	PE_PGRS9 →	PE‑PGRS family protein PE_PGRS9
	836.426	A→C	1	1	1	1	?	?	1	1	?	?	L242L (CTA→CTC)	PE_PGRS9 →	PE‑PGRS family protein PE_PGRS9
	836.454	A→G	1	1	1	1							T252A (ACT→GCT)	PE_PGRS9 →	PE‑PGRS family protein PE_PGRS9
	836.538	A→G	1	1	1	1							N280D (AAC→GAC)	PE_PGRS9 →	PE‑PGRS family protein PE_PGRS9
	838.99	C→G	1	1	1	1							A180A (GCC→GCG)	PE_PGRS10 →	PE‑PGRS family protein PE_PGRS10
	839.123	A→G	1	1	1	1							R225G (AGG→GGG)	PE_PGRS10 →	PE‑PGRS family protein PE_PGRS10
	839.129	C→G	1	1	1	?							R227G (CGC→GGC)	PE_PGRS10 →	PE‑PGRS family protein PE_PGRS10
	839.194	A→G	1	1	1	1							T248T (ACA→ACG)	PE_PGRS10 →	PE‑PGRS family protein PE_PGRS10
	839.334	A→G	1	1	1	1							K295R (AAA→AGA)	PE_PGRS10 →	PE‑PGRS family protein PE_PGRS10
	839.348	A→G	1	1	1	1							S300G (AGC→GGC)	PE_PGRS10 →	PE‑PGRS family protein PE_PGRS10
	840.496	C→G	1	1	1	1							G682G (GGC→GGG)	PE_PGRS10 →	PE‑PGRS family protein PE_PGRS10
	927.11	A→G	1	1	1	1							S584G (AGT→GGT)	PE_PGRS13 →	PE‑PGRS family protein PE_PGRS13
	2,894,190	G→A			1	1							N73N (AAC→AAT)	Rv2569c ←	hypothetical protein
	3,054,724	A→G	1	1	1	1							S271G (AGC→GGC)	PE_PGRS47 →	PE‑PGRS family protein PE_PGRS47
	3,281,987	G→A		1									G243G (GGC→GGT)	mas ←	multifunctional mycocerosic acid synthase
	3,379,735	A→C	?	?	1								intergenic (‑406/+944)	esxS ← / ← PE29	ESAT‑6 like protein EsxS/PE family protein PE29
	3,379,736	C→A	1	?									intergenic (‑407/+943)	esxS ← / ← PE29	ESAT‑6 like protein EsxS/PE family protein PE29
	3,940,802	A→G	1	1	1	1							N396D (AAC→GAC)	PE_PGRS55 →	PE‑PGRS family protein PE_PGRS55
